# Supplementary material for: The electronic and optical properties of Cs2BX6 (B = Zr, Hf) perovskites with first-principle method
Source: PLoS One. 2023 Dec 22;18(12):e0292399. doi: 10.1371/journal.pone.0292399 (PMC10745151; doi:10.1371/journal.pone.0292399)
Supplement: S3 File — (ZIP) [file pone.0292399.s003.zip]

Archive with 27 entries (26 files):
- S3_Lattice Parameter with cif/
- S3_Lattice Parameter with cif/Cs2HfBr6.cif
- S3_Lattice Parameter with cif/Cs2HfCl6.cif
- S3_Lattice Parameter with cif/Cs2HfI2Br4.cif
- S3_Lattice Parameter with cif/Cs2HfI2Cl4.cif
- S3_Lattice Parameter with cif/Cs2HfI3Br3.cif
- S3_Lattice Parameter with cif/Cs2HfI3Cl3.cif
- S3_Lattice Parameter with cif/Cs2HfI4Br2.cif
- S3_Lattice Parameter with cif/Cs2HfI4Cl2.cif
- S3_Lattice Parameter with cif/Cs2HfI5Br.cif
- S3_Lattice Parameter with cif/Cs2HfI5Cl.cif
- S3_Lattice Parameter with cif/Cs2HfI6.cif
- S3_Lattice Parameter with cif/Cs2HfIBr5.cif
- S3_Lattice Parameter with cif/Cs2HfICl5.cif
- S3_Lattice Parameter with cif/Cs2ZrBr6.cif
- S3_Lattice Parameter with cif/Cs2ZrCl6.cif
- S3_Lattice Parameter with cif/Cs2ZrI2Br4.cif
- S3_Lattice Parameter with cif/Cs2ZrI2Cl4.cif
- S3_Lattice Parameter with cif/Cs2ZrI3Br3.cif
- S3_Lattice Parameter with cif/Cs2ZrI3Cl3.cif
- S3_Lattice Parameter with cif/Cs2ZrI4Br2.cif
- S3_Lattice Parameter with cif/Cs2ZrI4Cl2.cif
- S3_Lattice Parameter with cif/Cs2ZrI5Br.cif
- S3_Lattice Parameter with cif/Cs2ZrI5Cl.cif
- S3_Lattice Parameter with cif/Cs2ZrI6.cif
- S3_Lattice Parameter with cif/Cs2ZrIBr5.cif
- S3_Lattice Parameter with cif/Cs2ZrICl5.cif
