# Supplementary material for: The electronic and optical properties of Cs2BX6 (B = Zr, Hf) perovskites with first-principle method
Source: PLoS One. 2023 Dec 22;18(12):e0292399. doi: 10.1371/journal.pone.0292399 (PMC10745151; doi:10.1371/journal.pone.0292399)
Supplement: S3 File — (ZIP) [file pone.0292399.s003.zip › S3_Lattice Parameter with cif/Cs2HfCl6.cif]

data_set
_cell_length_a                         0.7614973655E+01
_cell_length_b                         0.7614973655E+01
_cell_length_c                         0.7614973655E+01
_cell_angle_alpha                      0.6000000000E+02
_cell_angle_beta                       0.6000000000E+02
_cell_angle_gamma                      0.6000000000E+02
_cell_volume                           0.3122412074E+03
loop_
  _atom_site_label                   
  _atom_site_fract_x                 
  _atom_site_fract_y                 
  _atom_site_fract_z                 
  Cs    0.2500000000E+00    0.2500000000E+00    0.2500000000E+00
  Cs    0.7500000000E+00    0.7500000000E+00    0.7500000000E+00
  Cl    0.7708817239E+00    0.2291182761E+00    0.7708817239E+00
  Cl    0.2291182761E+00    0.2291182761E+00    0.7708817239E+00
  Cl    0.7708817239E+00    0.7708817239E+00    0.2291182761E+00
  Cl    0.2291182761E+00    0.7708817239E+00    0.2291182761E+00
  Cl    0.2291182761E+00    0.7708817239E+00    0.7708817239E+00
  Cl    0.7708817239E+00    0.2291182761E+00    0.2291182761E+00
  Hf   -0.3450461419E-20   -0.8161399634E-21    0.5761098614E-20
_chemical_formula_analytical              'Cs2Cl6Hf1'                                                                                         
_symmetry_Int_Tables_number             225
_symmetry_space_group_name_H-M        'F m -3 m'

loop_
  _symmetry_equiv_pos_as_xyz           
  +x,+y,+z
  -x,-y,-z
  +z,-x-y-z,+x
  -z,+x+y+z,-x
  -x-y-z,+z,+y
  +x+y+z,-z,-y
  +y,+x,-x-y-z
  -y,-x,+x+y+z
  -x-y-z,+y,+z
  +x+y+z,-y,-z
  +y,-x-y-z,+x
  -y,+x+y+z,-x
  +x,+z,+y
  -x,-z,-y
  +z,+x,-x-y-z
  -z,-x,+x+y+z
  -x-y-z,+y,+x
  +x+y+z,-y,-x
  +y,-x-y-z,+z
  -y,+x+y+z,-z
  +x,+z,-x-y-z
  -x,-z,+x+y+z
  +z,+x,+y
  -z,-x,-y
  +x,+y,-x-y-z
  -x,-y,+x+y+z
  +z,-x-y-z,+y
  -z,+x+y+z,-y
  -x-y-z,+z,+x
  +x+y+z,-z,-x
  +y,+x,+z
  -y,-x,-z
  +z,+y,-x-y-z
  -z,-y,+x+y+z
  +x,-x-y-z,+y
  -x,+x+y+z,-y
  +y,+z,+x
  -y,-z,-x
  -x-y-z,+x,+z
  +x+y+z,-x,-z
  +z,+y,+x
  -z,-y,-x
  +x,-x-y-z,+z
  -x,+x+y+z,-z
  +y,+z,-x-y-z
  -y,-z,+x+y+z
  -x-y-z,+x,+y
  +x+y+z,-x,-y
