# Supplementary material for: The electronic and optical properties of Cs2BX6 (B = Zr, Hf) perovskites with first-principle method
Source: PLoS One. 2023 Dec 22;18(12):e0292399. doi: 10.1371/journal.pone.0292399 (PMC10745151; doi:10.1371/journal.pone.0292399)
Supplement: S3 File — (ZIP) [file pone.0292399.s003.zip › S3_Lattice Parameter with cif/Cs2HfI3Br3.cif]

data_set
_cell_length_a                         0.8226746774E+01
_cell_length_b                         0.8318755765E+01
_cell_length_c                         0.8227432468E+01
_cell_angle_alpha                      0.5962666178E+02
_cell_angle_beta                       0.6073852702E+02
_cell_angle_gamma                      0.5963481120E+02
_cell_volume                           0.3980400438E+03
loop_
  _atom_site_label                   
  _atom_site_fract_x                 
  _atom_site_fract_y                 
  _atom_site_fract_z                 
  Cs    0.2507890340E+00    0.2507890340E+00    0.2492109660E+00
  Cs    0.7507890340E+00    0.7507890340E+00    0.7492109660E+00
  Br    0.7756310804E+00    0.2292129266E+00    0.7707870734E+00
  Br    0.2270048687E+00    0.2270048687E+00    0.7729951313E+00
   I    0.7595043472E+00    0.7595043472E+00    0.2404956528E+00
  Br    0.2292129266E+00    0.7756310804E+00    0.2243689196E+00
   I    0.2459001128E+00    0.7559291435E+00    0.7540998872E+00
   I    0.7559291435E+00    0.2459001128E+00    0.2440708565E+00
  Hf    0.5239452778E-02    0.5239452778E-02   -0.5239452778E-02
_chemical_formula_analytical              'Cs2 I3Hf1Br3'                                                                                      
_symmetry_Int_Tables_number              42
_symmetry_space_group_name_H-M        'F intsb unknown'

loop_
  _symmetry_equiv_pos_as_xyz           
  +x,+y,+z
  +x+y+z,-z,-y
  +y,+x,-x-y-z
  -z,+x+y+z,-x
