# Supplementary material for: The electronic and optical properties of Cs2BX6 (B = Zr, Hf) perovskites with first-principle method
Source: PLoS One. 2023 Dec 22;18(12):e0292399. doi: 10.1371/journal.pone.0292399 (PMC10745151; doi:10.1371/journal.pone.0292399)
Supplement: S3 File — (ZIP) [file pone.0292399.s003.zip › S3_Lattice Parameter with cif/Cs2HfI3Cl3.cif]

data_set
_cell_length_a                         0.8146728940E+01
_cell_length_b                         0.8262247750E+01
_cell_length_c                         0.8106834857E+01
_cell_angle_alpha                      0.5968557752E+02
_cell_angle_beta                       0.6110532987E+02
_cell_angle_gamma                      0.5920909261E+02
_cell_volume                           0.3856186384E+03
loop_
  _atom_site_label                   
  _atom_site_fract_x                 
  _atom_site_fract_y                 
  _atom_site_fract_z                 
  Cs    0.2508816867E+00    0.2508816867E+00    0.2491183133E+00
  Cs    0.7508816867E+00    0.7508816867E+00    0.7491183133E+00
  Cl    0.7891440719E+00    0.2207692646E+00    0.7792307354E+00
  Cl    0.2160437009E+00    0.2160437009E+00    0.7839562991E+00
   I    0.7605160230E+00    0.7605160230E+00    0.2394839770E+00
  Cl    0.2207692646E+00    0.7891440719E+00    0.2108559281E+00
   I    0.2501916381E+00    0.7529985495E+00    0.7498083619E+00
   I    0.7529985495E+00    0.2501916381E+00    0.2470014505E+00
  Hf    0.8573378668E-02    0.8573378668E-02   -0.8573378668E-02
_chemical_formula_analytical              'Cs2 I3Hf1Cl3'                                                                                      
_symmetry_Int_Tables_number              42
_symmetry_space_group_name_H-M        'F intsb unknown'

loop_
  _symmetry_equiv_pos_as_xyz           
  +x,+y,+z
  +y,+x,-x-y-z
  +x+y+z,-z,-y
  -z,+x+y+z,-x
