# Supplementary material for: The electronic and optical properties of Cs2BX6 (B = Zr, Hf) perovskites with first-principle method
Source: PLoS One. 2023 Dec 22;18(12):e0292399. doi: 10.1371/journal.pone.0292399 (PMC10745151; doi:10.1371/journal.pone.0292399)
Supplement: S3 File — (ZIP) [file pone.0292399.s003.zip › S3_Lattice Parameter with cif/Cs2HfICl5.cif]

data_set
_cell_length_a                         0.7802690298E+01
_cell_length_b                         0.7884263127E+01
_cell_length_c                         0.7802690298E+01
_cell_angle_alpha                      0.5965356280E+02
_cell_angle_beta                       0.6069287439E+02
_cell_angle_gamma                      0.5965356280E+02
_cell_volume                           0.3393430052E+03
loop_
  _atom_site_label                   
  _atom_site_fract_x                 
  _atom_site_fract_y                 
  _atom_site_fract_z                 
  Cs    0.2566541714E+00    0.2433458286E+00    0.2566541714E+00
  Cs    0.7566541714E+00    0.7433458286E+00    0.7566541714E+00
   I    0.7400931947E+00    0.2599068053E+00    0.7400931947E+00
  Cl    0.2226298598E+00    0.2186671113E+00    0.7813328888E+00
  Cl    0.7813328888E+00    0.7773701402E+00    0.2226298598E+00
  Cl    0.2313469964E+00    0.7686530036E+00    0.2313469964E+00
  Cl    0.2226298598E+00    0.7773701402E+00    0.7813328888E+00
  Cl    0.7813328888E+00    0.2186671113E+00    0.2226298598E+00
  Hf    0.7325968984E-02   -0.7325968984E-02    0.7325968984E-02
_chemical_formula_analytical              'Cs2 I1Hf1Cl5'                                                                                      
_symmetry_Int_Tables_number             107
_symmetry_space_group_name_H-M        'I 4 m m'

loop_
  _symmetry_equiv_pos_as_xyz           
  +x,+y,+z
  +z,+y,+x
  +z,-x-y-z,+x
  +x,-x-y-z,+z
  -y,-x,+x+y+z
  -y,-z,+x+y+z
  +x+y+z,-z,-y
  +x+y+z,-x,-y
