# Supplementary material for: The electronic and optical properties of Cs2BX6 (B = Zr, Hf) perovskites with first-principle method
Source: PLoS One. 2023 Dec 22;18(12):e0292399. doi: 10.1371/journal.pone.0292399 (PMC10745151; doi:10.1371/journal.pone.0292399)
Supplement: S3 File — (ZIP) [file pone.0292399.s003.zip › S3_Lattice Parameter with cif/Cs2ZrI2Cl4.cif]

data_set
_cell_length_a                         0.8014698163E+01
_cell_length_b                         0.8211113245E+01
_cell_length_c                         0.8014698163E+01
_cell_angle_alpha                      0.5918595352E+02
_cell_angle_beta                       0.5933665219E+02
_cell_angle_gamma                      0.5918595352E+02
_cell_volume                           0.3664685089E+03
loop_
  _atom_site_label                   
  _atom_site_fract_x                 
  _atom_site_fract_y                 
  _atom_site_fract_z                 
  Cs    0.2387178840E+00    0.2539645830E+00    0.2533529501E+00
  Cs    0.7466470499E+00    0.7460354170E+00    0.7612821160E+00
   I    0.2508456398E+00    0.2470960434E+00    0.7491543602E+00
  Cl    0.7706457310E+00    0.7822392824E+00    0.2293542690E+00
   I    0.2508456398E+00    0.7529039566E+00    0.7491543602E+00
  Cl    0.7746729830E+00    0.2192994858E+00    0.7867280453E+00
  Cl    0.2132719547E+00    0.7807005142E+00    0.2253270170E+00
  Cl    0.7706457310E+00    0.2177607176E+00    0.2293542690E+00
  Zr   -0.1629261306E-01   -0.1178976527E-17    0.1629261306E-01
_chemical_formula_analytical              'Cs2 I2Zr1Cl4'                                                                                      
_symmetry_Int_Tables_number              44
_symmetry_space_group_name_H-M        'I intsb unknown'

loop_
  _symmetry_equiv_pos_as_xyz           
  +x,+y,+z
  -z,+x+y+z,-x
  -z,-y,-x
  +x,-x-y-z,+z
