# Supplementary material for: The electronic and optical properties of Cs2BX6 (B = Zr, Hf) perovskites with first-principle method
Source: PLoS One. 2023 Dec 22;18(12):e0292399. doi: 10.1371/journal.pone.0292399 (PMC10745151; doi:10.1371/journal.pone.0292399)
Supplement: S3 File — (ZIP) [file pone.0292399.s003.zip › S3_Lattice Parameter with cif/Cs2ZrI3Br3.cif]

data_set
_cell_length_a                         0.8325127699E+01
_cell_length_b                         0.8232957847E+01
_cell_length_c                         0.8234461124E+01
_cell_angle_alpha                      0.6073593185E+02
_cell_angle_beta                       0.5962310762E+02
_cell_angle_gamma                      0.5964096053E+02
_cell_volume                           0.3989869276E+03
loop_
  _atom_site_label                   
  _atom_site_fract_x                 
  _atom_site_fract_y                 
  _atom_site_fract_z                 
  Cs    0.2510566593E+00    0.2510566593E+00    0.2489433408E+00
  Cs    0.7510566593E+00    0.7510566593E+00    0.7489433408E+00
  Br    0.2287053807E+00    0.2287053807E+00    0.7712946193E+00
   I    0.7581637297E+00    0.7581637297E+00    0.2418362703E+00
  Br    0.2304923703E+00    0.7739133849E+00    0.7695076297E+00
   I    0.7543057594E+00    0.2469960421E+00    0.7530039580E+00
   I    0.2469960421E+00    0.7543057594E+00    0.2456942406E+00
  Br    0.7739133849E+00    0.2304923703E+00    0.2260866151E+00
  Zr    0.5310014491E-02    0.5310014491E-02   -0.5310014491E-02
_chemical_formula_analytical              'Cs2 I3Zr1Br3'                                                                                      
_symmetry_Int_Tables_number              42
_symmetry_space_group_name_H-M        'F intsb unknown'

loop_
  _symmetry_equiv_pos_as_xyz           
  +x,+y,+z
  +x+y+z,-z,-y
  +y,+x,-x-y-z
  -z,+x+y+z,-x
