# Supplementary material for: The electronic and optical properties of Cs2BX6 (B = Zr, Hf) perovskites with first-principle method
Source: PLoS One. 2023 Dec 22;18(12):e0292399. doi: 10.1371/journal.pone.0292399 (PMC10745151; doi:10.1371/journal.pone.0292399)
Supplement: S3 File — (ZIP) [file pone.0292399.s003.zip › S3_Lattice Parameter with cif/Cs2ZrI3Cl3.cif]

data_set
_cell_length_a                         0.8155587050E+01
_cell_length_b                         0.8108432308E+01
_cell_length_c                         0.8266950368E+01
_cell_angle_alpha                      0.5973140543E+02
_cell_angle_beta                       0.5916850557E+02
_cell_angle_gamma                      0.6110008901E+02
_cell_volume                           0.3863307226E+03
loop_
  _atom_site_label                   
  _atom_site_fract_x                 
  _atom_site_fract_y                 
  _atom_site_fract_z                 
  Cs    0.2493122173E+00    0.2506877828E+00    0.2493122172E+00
  Cs    0.7493122173E+00    0.7506877828E+00    0.7493122172E+00
  Cl    0.2121233201E+00    0.2226246709E+00    0.7773753291E+00
  Cl    0.7773753291E+00    0.7878766799E+00    0.2121233201E+00
   I    0.2492285066E+00    0.7507714935E+00    0.7488381382E+00
  Cl    0.7821545265E+00    0.2178454736E+00    0.7821545264E+00
   I    0.2404538913E+00    0.7595461087E+00    0.2404538913E+00
   I    0.7488381382E+00    0.2511618618E+00    0.2492285065E+00
  Zr   -0.8798146152E-02    0.8798146152E-02   -0.8798146152E-02
_chemical_formula_analytical              'Cs2 I3Zr1Cl3'                                                                                      
_symmetry_Int_Tables_number              42
_symmetry_space_group_name_H-M        'F intsb unknown'

loop_
  _symmetry_equiv_pos_as_xyz           
  +x,+y,+z
  +x+y+z,-z,-y
  +z,-x-y-z,+x
  -y,-x,+x+y+z
