# Supplementary material for: The electronic and optical properties of Cs2BX6 (B = Zr, Hf) perovskites with first-principle method
Source: PLoS One. 2023 Dec 22;18(12):e0292399. doi: 10.1371/journal.pone.0292399 (PMC10745151; doi:10.1371/journal.pone.0292399)
Supplement: S3 File — (ZIP) [file pone.0292399.s003.zip › S3_Lattice Parameter with cif/Cs2ZrI4Br2.cif]

data_set
_cell_length_a                         0.8300534289E+01
_cell_length_b                         0.8300534289E+01
_cell_length_c                         0.8448423714E+01
_cell_angle_alpha                      0.5940885200E+02
_cell_angle_beta                       0.5940885200E+02
_cell_angle_gamma                      0.6118229601E+02
_cell_volume                           0.4113314758E+03
loop_
  _atom_site_label                   
  _atom_site_fract_x                 
  _atom_site_fract_y                 
  _atom_site_fract_z                 
  Cs    0.2500000000E+00    0.2500000000E+00    0.2500000000E+00
  Cs    0.7500000000E+00    0.7500000000E+00    0.7500000000E+00
  Br    0.2273838744E+00    0.2273838744E+00    0.7726161256E+00
  Br    0.7726161256E+00    0.7726161256E+00    0.2273838744E+00
   I    0.2425933481E+00    0.7574066519E+00    0.7574066519E+00
   I    0.7574066519E+00    0.2425933481E+00    0.7574066519E+00
   I    0.2425933481E+00    0.7574066519E+00    0.2425933481E+00
   I    0.7574066519E+00    0.2425933481E+00    0.2425933481E+00
  Zr   -0.5457599469E-20    0.2866554826E-20    0.3438448562E-20
_chemical_formula_analytical              'Cs2 I4Zr1Br2'                                                                                      
_symmetry_Int_Tables_number             139
_symmetry_space_group_name_H-M        'I 4/m m m'

loop_
  _symmetry_equiv_pos_as_xyz           
  +x,+y,+z
  -x,-y,-z
  -x,-y,+x+y+z
  +x,+y,-x-y-z
  +y,+x,-x-y-z
  -y,-x,+x+y+z
  -y,-x,-z
  +y,+x,+z
  +x+y+z,-z,-y
  -x-y-z,+z,+y
  +z,-x-y-z,+y
  -z,+x+y+z,-y
  -z,+x+y+z,-x
  +z,-x-y-z,+x
  -x-y-z,+z,+x
  +x+y+z,-z,-x
