# Supplementary material for: The electronic and optical properties of Cs2BX6 (B = Zr, Hf) perovskites with first-principle method
Source: PLoS One. 2023 Dec 22;18(12):e0292399. doi: 10.1371/journal.pone.0292399 (PMC10745151; doi:10.1371/journal.pone.0292399)
Supplement: S3 File — (ZIP) [file pone.0292399.s003.zip › S3_Lattice Parameter with cif/Cs2ZrI4Cl2.cif]

data_set
_cell_length_a                         0.8200215690E+01
_cell_length_b                         0.8331117398E+01
_cell_length_c                         0.8331117398E+01
_cell_angle_alpha                      0.6021885036E+02
_cell_angle_beta                       0.6051841447E+02
_cell_angle_gamma                      0.6051841447E+02
_cell_volume                           0.4062562024E+03
loop_
  _atom_site_label                   
  _atom_site_fract_x                 
  _atom_site_fract_y                 
  _atom_site_fract_z                 
  Cs    0.2504583610E+00    0.2471833070E+00    0.2471833070E+00
  Cs    0.7448249749E+00    0.7528166930E+00    0.7528166930E+00
   I    0.2383823432E+00    0.2426175703E+00    0.7573824297E+00
  Cl    0.7762280767E+00    0.7897641445E+00    0.2102358555E+00
   I    0.2405234094E+00    0.7554268806E+00    0.7554268806E+00
  Cl    0.7762280767E+00    0.2102358555E+00    0.7897641445E+00
   I    0.2383823432E+00    0.7573824297E+00    0.2426175703E+00
   I    0.7513771706E+00    0.2445731194E+00    0.2445731194E+00
  Zr   -0.1640475561E-01   -0.7320275159E-18    0.7320275159E-18
_chemical_formula_analytical              'Cs2 I4Zr1Cl2'                                                                                      
_symmetry_Int_Tables_number              44
_symmetry_space_group_name_H-M        'I intsb unknown'

loop_
  _symmetry_equiv_pos_as_xyz           
  +x,+y,+z
  +x+y+z,-z,-y
  +x,+z,+y
  +x+y+z,-y,-z
