# Supplementary material for: The electronic and optical properties of Cs2BX6 (B = Zr, Hf) perovskites with first-principle method
Source: PLoS One. 2023 Dec 22;18(12):e0292399. doi: 10.1371/journal.pone.0292399 (PMC10745151; doi:10.1371/journal.pone.0292399)
Supplement: S3 File — (ZIP) [file pone.0292399.s003.zip › S3_Lattice Parameter with cif/Cs2ZrIBr5.cif]

data_set
_cell_length_a                         0.8061275360E+01
_cell_length_b                         0.8061275360E+01
_cell_length_c                         0.8066617206E+01
_cell_angle_alpha                      0.5997807712E+02
_cell_angle_beta                       0.5997807712E+02
_cell_angle_gamma                      0.6004384576E+02
_cell_volume                           0.3706667083E+03
loop_
  _atom_site_label                   
  _atom_site_fract_x                 
  _atom_site_fract_y                 
  _atom_site_fract_z                 
  Cs    0.2522900702E+00    0.2522900702E+00    0.2477099298E+00
  Cs    0.7522900702E+00    0.7522900702E+00    0.7477099298E+00
  Br    0.2365766865E+00    0.2365766865E+00    0.7634233135E+00
   I    0.7491812228E+00    0.7491812228E+00    0.2508187772E+00
  Br    0.2328093582E+00    0.7694935818E+00    0.7671906418E+00
  Br    0.7694935818E+00    0.2328093582E+00    0.7671906418E+00
  Br    0.2328093582E+00    0.7694935818E+00    0.2305064182E+00
  Br    0.7694935818E+00    0.2328093582E+00    0.2305064182E+00
  Zr    0.5056070151E-02    0.5056070151E-02   -0.5056070151E-02
_chemical_formula_analytical              'Cs2 I1Zr1Br5'                                                                                      
_symmetry_Int_Tables_number             107
_symmetry_space_group_name_H-M        'I 4 m m'

loop_
  _symmetry_equiv_pos_as_xyz           
  +x,+y,+z
  +x,+y,-x-y-z
  +y,+x,-x-y-z
  +y,+x,+z
  +x+y+z,-z,-y
  -z,+x+y+z,-y
  -z,+x+y+z,-x
  +x+y+z,-z,-x
