# Supplementary material for: The electronic and optical properties of Cs2BX6 (B = Zr, Hf) perovskites with first-principle method
Source: PLoS One. 2023 Dec 22;18(12):e0292399. doi: 10.1371/journal.pone.0292399 (PMC10745151; doi:10.1371/journal.pone.0292399)
Supplement: S4 File — (ZIP) [file pone.0292399.s004.zip]

Archive with 27 entries (26 files):
- S4.Projected Density of State for Cs2HfX6/
- S4.Projected Density of State for Cs2HfX6/Cs2HfBr6 with pressure.JNB
- S4.Projected Density of State for Cs2HfX6/Cs2HfBr6.JNB
- S4.Projected Density of State for Cs2HfX6/Cs2HfCl6 with pressure.JNB
- S4.Projected Density of State for Cs2HfX6/Cs2HfCl6.JNB
- S4.Projected Density of State for Cs2HfX6/Cs2HfI2Br4 with pressure.JNB
- S4.Projected Density of State for Cs2HfX6/Cs2HfI2Br4.JNB
- S4.Projected Density of State for Cs2HfX6/Cs2HfI2Cl4 with pressure.JNB
- S4.Projected Density of State for Cs2HfX6/Cs2HfI2Cl4.JNB
- S4.Projected Density of State for Cs2HfX6/Cs2HfI3Br3 with pressure.JNB
- S4.Projected Density of State for Cs2HfX6/Cs2HfI3Br3.JNB
- S4.Projected Density of State for Cs2HfX6/Cs2HfI3Cl3 with pressure.JNB
- S4.Projected Density of State for Cs2HfX6/Cs2HfI3Cl3.JNB
- S4.Projected Density of State for Cs2HfX6/Cs2HfI4Br2 with pressure.JNB
- S4.Projected Density of State for Cs2HfX6/Cs2HfI4Br2.JNB
- S4.Projected Density of State for Cs2HfX6/Cs2HfI4Cl2 with pressure.JNB
- S4.Projected Density of State for Cs2HfX6/Cs2HfI4Cl2.JNB
- S4.Projected Density of State for Cs2HfX6/Cs2HfI5Br with pressure.JNB
- S4.Projected Density of State for Cs2HfX6/Cs2HfI5Br.JNB
- S4.Projected Density of State for Cs2HfX6/Cs2HfI5Cl with pressure.JNB
- S4.Projected Density of State for Cs2HfX6/Cs2HfI5Cl.JNB
- S4.Projected Density of State for Cs2HfX6/Cs2HfI6 with pressure.JNB
- S4.Projected Density of State for Cs2HfX6/Cs2HfI6.JNB
- S4.Projected Density of State for Cs2HfX6/Cs2HfIBr5 with pressure.JNB
- S4.Projected Density of State for Cs2HfX6/Cs2HfIBr5.JNB
- S4.Projected Density of State for Cs2HfX6/Cs2HfICl5 with pressure.JNB
- S4.Projected Density of State for Cs2HfX6/Cs2HfICl5.JNB
